# Supplementary material for: Human Immune Responses to H. pylori HLA Class II Epitopes Identified by Immunoinformatic Methods
Source: PLoS One. 2014 Apr 16;9(4):e94974. doi: 10.1371/journal.pone.0094974 (PMC3989244; doi:10.1371/journal.pone.0094974)
Supplement: Table S1 — H. pylori peptides used in PBMC studies. PEPTIDE ID refers to a four-digit identifier for each peptide. 26695 ACCESSION NUMBER refers to the GenBank accession number source of the initial 9-mer “seed” for each predicted H. pylori Class II peptide. SEQUENCE refers to the amino acid sequence of the given peptide. SOURCE PROTEIN refers to the protein description from which each predicted epitope is derived. (XLSX) [file pone.0094974.s001.xlsx]

## Sheet: TABLE_1
Peptide ID	26695 Accession Number	Sequence	Source Protein
HP_4501	NP_207637.1	LQWLSFILSLKKRLLPLLLSL	thiamine biosynthesis protein (thi)
HP_4503	NP_208023.1	LMEYNLLPLLLSLLSKKKTLTSSGL	DNA polymerase III subunit delta
HP_4504	NP_207074.1	GLILGLLRRHASSLIVFKL	indole-3-glycerol phosphate synthase
HP_4505	NP_208219.1	AKKLLKLLNGIKSKVN	hypothetical protein HP1428
HP_4506a	NP_207830.1	LGLLKLVAQRRNLLKYI	30S ribosomal protein S15
HP_4506b	NP_207623.1	RRNLLKYIKAPSLNGASA	aspartyl/glutamyl-tRNA amidotransferase subunit A
HP_4507	NP_207617.1	EMLFNFLKEQLNKLLGLLRLF	thioredoxin (trxA)
HP_4510a	NP_207080.1	LIPIMYLNSLRNPILHFM	hypothetical protein HP0282
HP_4510b	NP_207804.1	RNPILHFMRLKPKGLNNI	7-alpha-hydroxysteroid dehydrogenase
HP_4511	NP_206898.1	VNKIKHQEVLKLLSLQFEKS	threonine synthase
HP_4513b	NP_207008.1	EALEILQQNKILANFV	heat shock protein 90
HP_4514a	NP_207288.1	TKRIKVAASTLRTYI	50S ribosomal protein L28
HP_4514b	NP_208157.1	RTYIKVLRKLLGSANKI	response regulator
HP_4515	NP_207974.1	THPEIYLFKKLGVSLLKRI	Na+/H+ antiporter (napA)
HP_4516	NP_208242.1	LWYYIALKKLRKAFPNKYVKM	hypothetical protein HP1451
HP_4519a	NP_207735.1	QAPLKFHFGLNLKLYQWIL	D-amino acid dehydrogenase (dadA)
HP_4519b	NP_206938.1	LKLYQWILKQKSMASEEI	putative iron-sulfur protein
HP_4520	NP_208225.1	IEKLVLARALKLVLAV	formyltetrahydrofolate hydrolase (purU)
HP_4521	NP_206890.1	HIGSQLVLKLLSLQLTQPVRYK	acyl-carrier-protein S-malonyltransferase
HP_4522a	NP_206978.1	LLIIAIYALNSKKLLELN	ABC transporter, ATP-binding protein
HP_4522b	NP_208055.1	SKKLLELNRMISHIFFIS	NADH dehydrogenase subunit D
HP_4523	NP_207159.1	MWPFLRSSVRLISILSADLFNT	tRNA pseudouridine synthase A
HP_4524	NP_208022.1	LLDYKLLQLFKLFENALFSLI	hypothetical protein HP1230
HP_4526	NP_208012.1	REKLQLILTLSRNASLYLNGA	ABC transporter, ATP-binding protein (yhcG)
HP_4527	NP_207901.1	RLPIVLNLVNRALAAPLNRA	pyruvate flavodoxin oxidoreductase subunit alpha
HP_4528	NP_208191.1	GMILFYFIKSLGNNLLHKN	iron(III) dicitrate transport protein (fecA)
HP_4529a	NP_207903.1	KALFLGLKTANILKP	adenylosuccinate lyase
HP_4529b	NP_207365.1	PLRLLENLKALFLGLK	leucyl aminopeptidase
HP_4530	NP_207585.1	IQVVLELLKALSFRKIILN	sigma-54 interacting protein
HP_4531a	NP_208197.1	DSLKLALKIEKLLSYGLTMA	biotin synthetase
HP_4531b	NP_207193.1	IVGLLHSLDSLKLALK	hypothetical protein HP0395
HP_4534	NP_207632.1	KKRFMKLNINVSLPQTLSLK	outer membrane protein P1 (ompP1)
HP_4535a	NP_207801.1	RHRIKMGASLLQIYSA	dihydroorotate dehydrogenase 2
HP_4536	NP_206940.1	AAIFLYNLSVKSGYFL	L-lactate permease (lctP)
HP_4537	NP_208313.1	KSAFVMANNLIEATQ	DNA recombinase (recG)
HP_4538	NP_208322.1	SLSVLLLISLKDRFLNNN	D-fructose-6-phosphate amidotransferase
HP_4539b	NP_207518.1	SQIFRRVFSLIPVI	anaerobic C4-dicarboxylate transporter
HP_4540	NP_208313.1	IEMLFYMKNLERKKLQSS	DNA recombinase (recG)
HP_4541	NP_208339.1	AFVFLQILNNLVTAYMLM	hypothetical protein HP1548
HP_4542	NP_207890.1	QHTILKDLVKLLNAFNGPFKSN	2-keto-3-deoxy-6-phosphogluconate aldolase (eda)
HP_4543	NP_207106.1	ALLFLHLFNGLSTSLPL	hypothetical protein HP0308
HP_4545	NP_208211.1	NTGVINILNSASRVAKNG	flagellum-specific ATP synthase
HP_4546	NP_207189.1	IYLFPLISLRLKFGLKAEKS	purine-binding chemotaxis protein (cheW)
HP_4547	NP_207418.1	NALENFKNVLVIHSLSKRSSAPG	hypothetical protein HP0624
HP_4548	NP_206898.1	LEAIRQLKLSVANSVNFA	threonine synthase
HP_4549	NP_207959.1	SLGILGIKNLIAAAVPKLTIE	carbon starvation protein (cstA)
HP_4550	NP_208280.1	QNLYKYIVSLANLMALEK	lipase-like protein
HP_4552	NP_207587.1	SNEILRLKGLMNSILAQNSGQSLEQ	ATP-dependent Clp protease proteolytic subunit
HP_4553	NP_208117.1	FKPVIIYNFLQSLRLLSDSME	fumarate hydratase
HP_4554	NP_207831.1	FPTLLLIVTLYRLALNVATTRM	flagellar biosynthesis protein FlhA
HP_4557	NP_207726.1	RINLKALQNILNNAKSAHFKFV	hypothetical protein HP0934
HP_4558	NP_207327.1	AIYFVFLRTSKNLELVES	cag pathogenicity island protein (cag11)
HP_4560	NP_208052.1	FLAIGFIYALKRNALSWQK	NADH dehydrogenase subunit A
HP_4561	NP_208367.1	IGMIFQHFNLLSAKNVFENVA	ABC transporter ATP-binding protein
HP_4562	NP_207437.1	GKDFFKPLRILLTGNSHGVEF	glutamyl-tRNA synthetase
HP_4563	NP_207418.1	AEFFRNIYANNLKLARKIFKDTL	hypothetical protein HP0624
HP_4565	NP_207152.1	KGPFYQSFRSKVKKILSTL	1-deoxy-D-xylulose-5-phosphate synthase
HP_4566	NP_206867.1	NELFKFNRLHTKISILQIIG	urease accessory protein (ureH)
HP_4567	NP_208375.1	TLIEGLMMAKALSLSLNLP	O-sialoglycoprotein endopeptidase
HP_4568	NP_208137.1	IDSFYQAFNHPLRPLLLIV	phosphoglycerate kinase
HP_4569	NP_207214.1	AGAFHLLMAESLRIHYA	cyclopropane fatty acid synthase (cfa)
HP_4570	NP_207893.1	LRDYLLQNNALKASFI	glucose-6-phosphate 1-dehydrogenase (devB)
HP_4571	NP_208284.1	HSFYELYQSLIAMQKRSLKNQ	hypothetical protein HP1493
HP_4572	NP_207322.1	QDFLRRVQELRINMQKNFISFDA	cag pathogenicity island protein (cag6)
HP_4573	NP_207174.1	SQDFVLIFSVHGLPKSVIDAG	ferrochelatase
HP_4574	NP_207322.1	DAYYNYLNNLVLASYNR	cag pathogenicity island protein (cag6)
HP_4575	NP_207070.1	DGWFNFVSTNFSNSLLIKNP	hypothetical protein HP0272
HP_4576	NP_207653.1	KTNYQAFLNLLEIARSKKAKVI	ADP-L-glycero-D-mannoheptose-6-epimerase (rfaD)
HP_4577	NP_208121.1	SIGWAYQYALSSDSKNLSDLK	cation efflux system protein (czcA)
HP_4578	NP_208222.1	EEPYFLISNLPYYIATR	dimethyladenosine transferase
HP_4579	NP_206965.1	DPKELLARIQSLLRRSHKKE	response regulator (ompR)
HP_4580	NP_207826.1	KNCFLYFKNHSKIGKIF	7, 8-dihydro-6-hydroxymethylpterin-pyrophosphokinase (folK)
HP_4581	NP_207976.1	ITAYAWVVSLGSLPLMLL	sugar efflux transporter
HP_4582	NP_207976.1	ALGLLALGSSLAMILGLPLGRI	sugar efflux transporter
HP_4583	NP_208136.1	CLEWINKQTSLLRKNI	magnesium and cobalt transport protein (corA)
HP_4584	NP_208070.1	KGRVGILHGNKTYLLQNN	tryptophan synthase subunit beta
HP_4585	NP_207927.1	KIDVENLIKNSKALMDLEV	F0F1 ATP synthase subunit B
HP_4586	NP_207214.1	ADLFQLLLTNSVDNTFP	cyclopropane fatty acid synthase (cfa)
HP_4587	NP_208099.1	AKDMKIMQNIAQTISLIAGQK	50S ribosomal protein L5
HP_4588	NP_208092.1	MQKYMQIVRYLTILITLI	preprotein translocase subunit SecY
HP_4589	NP_207174.1	FKEVLLSYQSKLGPMKWLE	ferrochelatase
HP_4590	NP_207606.1	SSEWVLENAKNPKAILI	hypothetical protein HP0813
HP_4592	NP_207465.1	TINVYYFNHGNLSFTYRR	outer membrane protein (omp14)
HP_4594	NP_206841.1	SNDRILLIKPLQIGVD	component of conjugal plasmid transfer system
HP_4595	NP_207062.1	MQILIRKTKNNPILLIKP	ATP-dependent protease binding subunit (clpB)
HP_4596	NP_206978.1	HYLFKGFSALENLQVASI	ABC transporter, ATP-binding protein
HP_4597	NP_207334.1	LVVYGGLNAINTALLPSE	cag pathogenicity island protein (cag17)
HP_4598	NP_207745.1	IEQIKRYLKASVENLNDNE	hypothetical protein HP0953
HP_4599	NP_207062.1	DEEIIRMMQILIRKTK	ATP-dependent protease binding subunit (clpB)
HP_4600	NP_207123.1	SKEFIPELNKLGSLFGQGE	flagellar basal body L-ring protein
